# Supplementary material for: From the sxtA4 Gene to Saxitoxin Production: What Controls the Variability Among Alexandrium minutum and Alexandrium pacificum Strains?
Source: Front Microbiol. 2021 Feb 24;12:613199. doi: 10.3389/fmicb.2021.613199 (PMC7944994; doi:10.3389/fmicb.2021.613199)
Supplement: Supplementary file 1 [file Data_Sheet_1.CSV]

>comp112540_c0_seq1 length =1646 pb
GATACACCGGCGCCGCCGCCCGCCGCGGCCGGGGAGGAGGCAGCGGCAGCCCCGCTGGCCTCCTTCGACTCGGTGTGCACCGAGCTCGAGGGGTGCTTTGCGTTGATCGACGGCTGCTGGTGTATCGACGTGGCGAACTGCAGCTACCTCGGCTTCCAGTGGCGGGACGAGATCGCCGATATCTTGGACCGGGACGTGCGCACTTGGGGCGTCCACCCCCCGTGGACCAGGCTCGTCTCGTCGCCGAAGCTGTACGACGACGTCGAGGCGCGCTGTTGCGAGTTGACCGGCATCTGGAAGTGCGTTCTGTACCCGAGCGTCACCATGCTCAACATGGGAGTCATCCCGAGCCTGGCGGGCGAGAGCGGCTTCCTCCTCCTGGACATAAACGCCCACGAC…
